# Supplementary material for: Long-Term Effectiveness of Spinal Cord Stimulation Beyond 24 Months: A PRISMA-ScR-Informed Scoping Review
Source: J Clin Med. 2026 May 20;15(10):3939. doi: 10.3390/jcm15103939 (PMC13208038; doi:10.3390/jcm15103939)
Supplement: Supplementary file 1 [file jcm-15-03939-s001.zip]

Archive with 3 entries (3 files):
- PRISMA_ScR_Checklist.pdf
- Supplementary_materials_revised.pdf
- Supplementary_tables_revised.xlsx
