# Supplementary material for: Long-Term Effectiveness of Spinal Cord Stimulation Beyond 24 Months: A PRISMA-ScR-Informed Scoping Review
Source: J Clin Med. 2026 May 20;15(10):3939. doi: 10.3390/jcm15103939 (PMC13208038; doi:10.3390/jcm15103939)
Supplement: Supplementary file 1 [file jcm-15-03939-s001.zip › Supplementary_tables_revised.xlsx]

## Sheet: S1_Search strategy
Long-Term Effectiveness of Spinal Cord Stimulation Beyond 24 Months: A PRISMA-ScR–Informed Scoping Review
Supplementary Table S1. Full electronic search strategies.
Database	Search string	Hits identified
PubMed/MEDLINE	("spinal cord stimulation"[Title/Abstract] OR "dorsal column stimulation"[Title/Abstract] OR neurostimulation[Title/Abstract] OR SCS[Title/Abstract]) AND (pain[Title/Abstract] OR neuropathic[Title/Abstract] OR "failed back surgery syndrome"[Title/Abstract] OR FBSS[Title/Abstract] OR PSPS[Title/Abstract] OR CRPS[Title/Abstract] OR "painful diabetic neuropathy"[Title/Abstract]) AND ("24 month"[Titl…	3188
Scopus	TITLE-ABS-KEY("spinal cord stimulation" OR "dorsal column stimulation" OR neurostimulation OR scs) AND TITLE-ABS-KEY(pain OR neuropathic OR "failed back surgery syndrome" OR fbss OR psps OR crps OR "painful diabetic neuropathy") AND TITLE-ABS-KEY("24 month" OR "24-month" OR "2 year" OR "two year" OR "long-term" OR "long term" OR durability OR sustained OR explant* OR reoperation OR revision)	3678
Note:	Search terms were applied to title and abstract fields ([Title/Abstract]) in PubMed/MEDLINE and to TITLE-ABS-KEY fields in Scopus. MeSH indexing was not used as a primary search layer in order to maintain consistency between PubMed and Scopus query logic. This approach may have reduced sensitivity for records indexed under MeSH terms without explicit mention in the title or abstract and is acknow…

## Sheet: S2_Fulltext_Exlucion
Long-Term Effectiveness of Spinal Cord Stimulation Beyond 24 Months: A PRISMA-ScR–Informed Scoping Review
Supplementary Table S2. Detailed categories of full-text exclusion after assessment of 292 unique full-text reports.
Full-text exclusion category	n reports	Operational definition
No extractable outcomes at ≥24 months	101	Reports in which SCS-related long-term outcomes beyond 24 months were absent, insufficiently reported, or not separable from earlier follow-up intervals
Wrong study type / non-original publication	28	Reviews, editorials, commentaries, perspective pieces, protocol-only papers, and other non-original publications
Wrong outcome framework / non-primary long-term SCS exposure	23	Studies focused on mechanistic, technical, peri-implant, programming-only, utilization, or salvage frameworks without relevant long-term clinical SCS outcomes
Duplicate cohort without unique long-term contribution	20	Reports arising from an already represented cohort without new extractable long-term outcome information
Outcomes only <24 months	12	Reports with follow-up limited to intervals below the a priori threshold of 24 months
Insufficient clinical detail for eligibility confirmation or charting	10	Reports lacking adequate methodological or outcome detail to determine final eligibility or support extraction
Non-SCS or mixed non-separable intervention/context	8	Studies in which SCS was not the primary intervention of interest or SCS-specific long-term outcomes could not be separated from other interventions
Total	202

## Sheet: S2A_Prescreening
Long-Term Effectiveness of Spinal Cord Stimulation Beyond 24 Months: A PRISMA-ScR–Informed Scoping Review
Supplementary Table S2A. Pre-screening exclusion breakdown for the reduction from 6866 retrieved records to 604 records retained for formal title/abstract review. Counts are approximate post-hoc reconstructions based on retrospective application of the operational exclusion framework; reviewers worked independently with disagreement defaulting to retention for formal screening.
Pre-screening exclusion category	Operational definition	Approximate n records
Non-clinical record types	Reviews, editorials, commentaries, perspective pieces, letters, conference abstracts without full-text availability, and protocol-only papers	2950
Intervention outside scope	Non-SCS neuromodulation modalities with no SCS arm (e.g., DBS, PNS, tDCS, TMS, vagal nerve stimulation); pharmacological or surgical studies without an SCS component; basic science or animal studies; in vitro/computational modelling studies	1900
Population outside scope	Paediatric populations, non-pain indications (e.g., motor disorders, spasticity outside chronic pain framing), and acute or perioperative pain	880
Follow-up explicitly below 24 months	Records where title or abstract unequivocally indicated maximum follow-up below 24 months (e.g., 6-month, 12-month, 18-month outcome reports)	530
Near-duplicate records and indexing artefacts	Records identified during reconciliation between PubMed and Scopus exports as near-duplicates (different MeSH indexing of identical citation) or as indexing artefacts (e.g., erratum-only records, retracted records redirecting to the original publication)	2
Total excluded at pre-screening		6262
Retained for formal title/abstract screening		604
TOTAL retrieved records		6866
Notes. Categories were applied non-exclusively at the record level; in cases where a record met more than one exclusion criterion, the most specific applicable category was assigned. Counts are reported as approximate values rather than exact frequencies because the pre-screening framework was applied retrospectively to the combined PubMed and Scopus export, and the categorical attribution of bor…

## Sheet: S3_Included_Reports
Long-Term Effectiveness of Spinal Cord Stimulation Beyond 24 Months: A PRISMA-ScR–Informed Scoping Review
Supplementary Table S3. Included reports with extractable spinal cord stimulation outcomes at ≥24 months (n = 65).
Short citation	Full title	Study design	Clinical population	Stimulation modality	Sample size	Longest follow-up, months	Long-term outcome domains reported	Cohort cluster	Overlap flag	Comments	DOI	Journal	Year	File
High Frequency 10 kHz, 2026	High-Frequency 10-kHz Spinal Cord Stimulation Provides Long-term (24-Month) Improvements in Diabetes-Related Pain and Quality of Life for Patients with Painful Diabetic Neuropathy	observational study	painful diabetic neuropathy	10 kHz/high-frequency SCS	216	24	Pain durability; Function/HRQoL	SENZA-PDN (10 kHz SCS, painful diabetic neuropathy)	Possible related program		10.1177/19322968241268547	Journal of Diabetes Science and Technology	2026	petersen-et-al-2024-high-frequency-10-khz-spinal-cord-stimulation-provides-long-term-(24-month)-improvements-in.pdf
Pain Relief Multidimensional Outcomes, 2026	Pain Relief and Multidimensional Outcomes of Fast-Acting Subperception Spinal Cord Stimulation Therapy for Chronic Pain: The FAST Prospective, Multicenter Study	prospective cohort	mixed chronic pain	FAST subperception SCS	177	24	Pain durability; Function/HRQoL; Opioid-related outcomes; Revision/explantation/complications	Independent cohort	No		10.1007/s40122-026-00823-0	Pain and therapy	2026	s40122-026-00823-0.pdf
Comparison Between Surgical Percutaneous, 2025	Comparison Between Surgical and Percutaneous Paddles in Spinal Cord Stimulation for Chronic Neuropathic Pain	observational study	mixed chronic neuropathic pain	paddle lead SCS	120	79.7	Pain durability; Function/HRQoL; Opioid-related outcomes; Revision/explantation/complications	Independent cohort	No		10.3390/jcm14197013	Journal of clinical medicine	2025	jcm-14-07013.pdf
Improvement Protective Sensation Clinical, 2025	Improvement in Protective Sensation: Clinical Evidence From a Randomized Controlled Trial for Treatment of Painful Diabetic Neuropathy With 10 kHz Spinal Cord Stimulation	randomized controlled trial	painful diabetic neuropathy	10 kHz/high-frequency SCS	216	24		SENZA-PDN (10 kHz SCS, painful diabetic neuropathy)	Possible related program	Secondary sensory analysis	10.1177/19322968231222271	Journal of Diabetes Science and Technology	2025	argoff-et-al-2024-improvement-in-protective-sensation-clinical-evidence-from-a-randomized-controlled-trial-for.pdf
Research Article Multidisciplinary Approach, 2025	Research Article Multidisciplinary Approach to Spinal Cord Stimulation for Persistent Spinal Pain Syndromes: A 65-Month Integrated Data Collection From the Belgian Neuro-Pain Real-World Data Register	cohort study	mixed chronic pain	conventional / mixed / unspecified SCS	3165	65	Pain durability; Function/HRQoL; Revision/explantation/complications	Independent cohort	No		10.1155/prm/7880611	Pain Research and Management	2025	PRM2025-7880611.pdf
Spinal Cord Stimulation Real, 2025	Spinal Cord Stimulation Real-World Outcomes: A 24-Month Longitudinal Cohort Study	cohort study	mixed chronic pain	conventional / mixed / unspecified SCS	93	24	Pain durability; Function/HRQoL; Opioid-related outcomes; Revision/explantation/complications	Independent cohort	No		10.3390/diagnostics15243149	Diagnostics (Basel, Switzerland)	2025	diagnostics-15-03149-v2.pdf
Durable responses at 24, 2024	Durable responses at 24 months with high-frequency spinal cord stimulation for nonsurgical refractory back pain	observational study	nonsurgical refractory back pain	10 kHz/high-frequency SCS	125	24	Pain durability; Function/HRQoL; Opioid-related outcomes; Revision/explantation/complications	Independent cohort	No		10.3171/2023.9.SPINE23504	Journal of Neurosurgery: Spine	2024	j-neurosurg-spine-article-p229.pdf
ECAP controlled closed loop, 2024	ECAP-controlled closed-loop versus open-loop SCS for the treatment of chronic pain: 36-month results of the EVOKE blinded randomized clinical trial	randomized controlled trial	mixed chronic pain	ECAP-controlled closed-loop SCS	134	36	Pain durability; Function/HRQoL; Opioid-related outcomes; Revision/explantation/complications	EVOKE (closed-loop SCS, multidomain)	Probable overlap	Closed-loop program report	10.1136/rapm-2023-104751	Regional Anesthesia and Pain Medicine	2024	rapm-2023-104751.pdf
Durable multimodal holistic response, 2023	Durable multimodal and holistic response for physiologic closed-loop spinal cord stimulation supported by objective evidence from the EVOKE double-blind randomized controlled trial	randomized controlled trial	mixed chronic pain	ECAP-controlled closed-loop SCS	134	24	Pain durability; Function/HRQoL; Opioid-related outcomes	EVOKE (closed-loop SCS, multidomain)	Probable overlap	Closed-loop program report	10.1136/rapm-2023-104639	Regional Anesthesia and Pain Medicine	2023	233.full.pdf
Long Term Outcome Patients, 2023	Long-Term Outcome in Patients With Spinal Cord Stimulation for Failed Back Surgery Syndrome: A 20-Year Audit of a Single Center	retrospective audit	FBSS/PSPS	conventional / mixed / unspecified SCS	191	127.7	Pain durability; Function/HRQoL; Opioid-related outcomes; Revision/explantation/complications	Independent cohort	No		10.1016/j.neurom.2022.03.006	Neuromodulation	2023	1-s2.0-S1094715922006328-main.pdf
Long term Safety Spinal, 2023	Long-term Safety of Spinal Cord Stimulation Systems in A Prospective, Global Registry of Patients With Chronic Pain	registry study	mixed chronic pain	conventional / mixed / unspecified SCS	1289	36	Pain durability; Function/HRQoL; Opioid-related outcomes; Revision/explantation/complications	Independent cohort	No		10.2217/pmt-2022-0091	Pain Management	2023	Long-term Safety of Spinal Cord Stimulation Systems in A Prospective Global Registry of Patients With Chronic Pain.pdf
Comparison Spinal Cord Stimulation, 2022	Comparison of Spinal Cord Stimulation Outcomes Between Preoperative Opioid Users and Nonusers: A Cohort Study of 467 Patients	cohort study	mixed chronic pain	conventional / mixed / unspecified SCS	467	24	Pain durability; Opioid-related outcomes; Revision/explantation/complications	Independent cohort	No		10.1016/j.neurom.2022.03.001	Neuromodulation	2022	PIIS1094715922005566.pdf
Durability Clinical Quality Life, 2022	Durability of Clinical and Quality-of-Life Outcomes of Closed-Loop Spinal Cord Stimulation for Chronic Back and Leg Pain A Secondary Analysis of the Evoke Randomized Clinical Trial	secondary analysis of randomized trial	chronic back and/or leg pain	ECAP-controlled closed-loop SCS	134	24	Pain durability; Function/HRQoL; Opioid-related outcomes	EVOKE (closed-loop SCS, multidomain)	Probable overlap	Closed-loop program report	10.1001/jamaneurol.2021.4998	JAMA Neurology	2022	jamaneurology_mekhail_2022_oi_210087_1646836687.49626.pdf
Epidural Spinal Cord Stimulation, 2022	Epidural Spinal Cord Stimulation for Treatment of Chronic Pain— Some Predictors of Success. A 15-Year Experience	case series / cohort	mixed chronic pain	conventional / mixed / unspecified SCS	114	66	Pain durability; Function/HRQoL; Opioid-related outcomes; Revision/explantation/complications	Independent cohort	No			Pain Physician	2022	1-s2.0-S0090301998000123-main.pdf
Evolving Patterns Spinal Cord, 2022	Evolving Patterns of Spinal Cord Stimulation in Patients Implanted for Intractable Low Back and Leg Pain	observational study	chronic back and/or leg pain	conventional / mixed / unspecified SCS	26	48	Pain durability; Function/HRQoL; Opioid-related outcomes	Independent cohort	No			Pain Physician	2022	1-s2.0-S1094715921005262-main.pdf
Five year follow up, 2022	Five-year follow-up in 50 failed back surgery syndrome patients treated with epidural spinal cord stimulation	case series / cohort	FBSS/PSPS	conventional / mixed / unspecified SCS	50	60	Pain durability; Function/HRQoL; Opioid-related outcomes; Revision/explantation/complications	Independent cohort	No			Pain Physician	2022	a06210521_web.pdf
Four Year Follow up, 2022	Four Year Follow-up of Dual Electrode Spinal Cord Stimulation for Chronic Pain	case series / cohort	mixed chronic pain	dual-electrode SCS	44	48	Pain durability; Function/HRQoL; Opioid-related outcomes; Revision/explantation/complications	Independent cohort	No			Pain Physician	2022	j.1525-1403.2002.02017.x.pdf
Italian Multicentric Study on, 2022	Italian Multicentric Study on Pain Treatment with Epidural Spinal Cord Stimulation	observational study	mixed chronic pain	conventional / mixed / unspecified SCS	410	24		Independent cohort	No			Pain Physician	2022	000098632.pdf
Long term pain relief, 2022	Long-term pain relief during spinal cord stimulation. The effect of patient selection	observational study	mixed chronic pain	conventional / mixed / unspecified SCS	116	24	Pain durability; Function/HRQoL; Opioid-related outcomes; Revision/explantation/complications	Independent cohort	No			Pain Physician	2022	BF00647845.pdf
Multiple Program Spinal Cord, 2022	Multiple Program Spinal Cord Stimulation in the Treatment of Chronic Pain: Long-Term Follow-Up	case series / cohort	mixed chronic pain	conventional / mixed / unspecified SCS	80	30	Pain durability; Function/HRQoL; Opioid-related outcomes; Revision/explantation/complications	Independent cohort	No			Pain Physician	2022	1-s2.0-S1094715921003925-main.pdf
ORIGINAL RESEARCH ARTICLES Sustained, 2022	ORIGINAL RESEARCH ARTICLES Sustained Effectiveness of 10 kHz High-Frequency Spinal Cord Stimulation for Patients with Chronic, Low Back Pain: 24-Month Results of a Prospective Multicenter Study	prospective cohort	chronic back and/or leg pain	10 kHz/high-frequency SCS	72	24	Pain durability; Function/HRQoL; Opioid-related outcomes; Revision/explantation/complications	SENZA-RCT (10 kHz SCS vs low-frequency, chronic back and leg pain)	No			Pain Physician	2022	pme0015_0347_pdf.pdf
Passive Recharge Burst Spinal, 2022	Passive Recharge Burst Spinal Cord Stimulation Provides Sustainable Improvements in Pain and Psychosocial Function: 2-year Results From the TRIUMPH Study	observational study	mixed chronic pain	burst SCS	50	24	Pain durability; Function/HRQoL; Opioid-related outcomes; Revision/explantation/complications	Independent cohort	No		10.1097/BRS.0000000000004283	Spine	2022	brs-47-0548.pdf
Short Test Period Spinal, 2022	Short Test-Period Spinal Cord Stimulation for Failed Back Surgery Syndrome	observational study	FBSS/PSPS	conventional / mixed / unspecified SCS	32	60	Pain durability; Function/HRQoL; Opioid-related outcomes; Revision/explantation/complications	Independent cohort	No			Pain Physician	2022	rainov1996.pdf
Short long term effects, 2022	Short- and long-term effects of conventional spinal cord stimulation on chronic pain and health perceptions: A longitudinal controlled trial	observational study	mixed chronic pain	conventional / mixed / unspecified SCS	89	60	Pain durability; Function/HRQoL; Opioid-related outcomes; Revision/explantation/complications	Independent cohort	No		10.1002/ejp.2002	European Journal of Pain (United Kingdom)	2022	EJP-26-1849.pdf
Spinal Cord Stimulation 112, 2022	Spinal Cord Stimulation in 112 Patients with Epi-/Intradural Fibrosis Following Operation for Lumbar Disc Herniation	observational study	FBSS/PSPS	conventional / mixed / unspecified SCS	112	24	Pain durability; Function/HRQoL; Opioid-related outcomes; Revision/explantation/complications	Independent cohort	No			Pain Physician	2022	BF01405794.pdf
Spinal Cord Stimulation Low, 2022	Spinal Cord Stimulation in Low Back and Leg Pain	observational study	chronic back and/or leg pain	conventional / mixed / unspecified SCS	33	45.5		Independent cohort	No			Pain Physician	2022	000098630.pdf
Spinal Cord Stimulation Valuable, 2022	Spinal Cord Stimulation: A Valuable Treatment for Chronic Failed Back Surgery Patients	observational study	FBSS/PSPS	conventional / mixed / unspecified SCS	69	60	Pain durability; Function/HRQoL; Opioid-related outcomes; Revision/explantation/complications	Independent cohort	No			Pain Physician	2022	1-s2.0-S0885392496003223-main.pdf
Spinal cord stimulation management, 2022	Spinal cord stimulation in management of chronic pain	observational study	mixed chronic pain	conventional / mixed / unspecified SCS	109	24	Pain durability; Function/HRQoL; Opioid-related outcomes; Revision/explantation/complications	Independent cohort	No			Pain Physician	2022	jns.1989.70.4.0519.pdf
Treatment Failed Back Surgery, 2022	Treatment of Failed Back Surgery Syndrome	observational study	FBSS/PSPS	conventional / mixed / unspecified SCS	49	24	Pain durability; Function/HRQoL; Opioid-related outcomes	Independent cohort	No			Pain Physician	2022	1-s2.0-S1094715911600913-main.pdf
ÉVALUATION COÛT/BÉNÉFICE DU TRAITEMENT, 2022	ÉVALUATION COÛT/BÉNÉFICE DU TRAITEMENT DES LOMBOSCIATALGIES POST-OPÉRATOIRES PAR STIMULATION MÉDULLAIRE	observational study	mixed chronic pain	conventional / mixed / unspecified SCS	34	24	Pain durability; Function/HRQoL; Opioid-related outcomes	Independent cohort	No			Pain Physician	2022	1-s2.0-S0028377004983245-main.pdf
ECAP Controlled Closed Loop, 2021	ECAP-Controlled Closed-Loop Spinal Cord Stimulation Efﬁcacy and Opioid Reduction Over 24-Months: Final Results of the Prospective, Multicenter, Open-Label Avalon Study	prospective cohort	mixed chronic pain	ECAP-controlled closed-loop SCS	134	24	Pain durability; Function/HRQoL; Opioid-related outcomes; Revision/explantation/complications	EVOKE (closed-loop SCS, multidomain)	No		10.1111/papr.13008	Pain Practice	2021	PAPR-21-680.pdf
Long Term Outcome Spinal, 2021	Long-Term Outcome of Spinal Cord Stimulation in Complex Regional Pain Syndrome	observational study	CRPS	conventional / mixed / unspecified SCS	84	120	Pain durability; Function/HRQoL; Opioid-related outcomes; Revision/explantation/complications	Independent cohort	No		10.1093/neuros/nyab239	Neurosurgery	2021	nyab239.pdf
Real World Analysis Long, 2021	Real-World Analysis: Long-Term Effect of Spinal Cord Stimulation With Different Waveforms for Patients With Failed Back Surgery Syndrome	cohort study	FBSS/PSPS	conventional / mixed / unspecified SCS	256	24	Pain durability; Function/HRQoL; Opioid-related outcomes; Revision/explantation/complications	Independent cohort	No		10.1111/papr.12952	Pain Practice	2021	papr.12952.pdf
Spinal cord stimulation real, 2021	Spinal cord stimulation: a real-world data analysis on outcomes and differences between rechargeable and non-rechargeable implantable pulse generators	cohort study	mixed chronic pain	conventional / mixed / unspecified SCS	150	24	Pain durability; Function/HRQoL; Opioid-related outcomes; Revision/explantation/complications	Independent cohort	No		10.1177/03000605211038457	Journal of International Medical Research	2021	luecke-et-al-2021-spinal-cord-stimulation-a-real-world-data-analysis-on-outcomes-and-differences-between-rechargeable.pdf
Long Term Multicolumn Lead, 2020	Long-Term Multicolumn-Lead Spinal Cord Stimulation Efficacy in Patients with Failed Back Surgery Syndrome: A Six-Year Prospective Follow-up Study	observational study	mixed chronic pain	conventional / mixed / unspecified SCS	85	72	Pain durability; Function/HRQoL; Opioid-related outcomes; Revision/explantation/complications	Independent cohort	No		10.1016/j.wneu.2020.06.181	World Neurosurgery	2020	1-s2.0-S1878875020314492-main.pdf
Long Term Outcome Spinal, 2019	Long-Term Outcome of Spinal Cord Stimulation in Failed Back Surgery Syndrome: 20 Years of Experience With 224 Consecutive Patients	case series / cohort	FBSS/PSPS	conventional / mixed / unspecified SCS	224	24	Pain durability; Opioid-related outcomes; Revision/explantation/complications	Independent cohort	No		10.1093/neuros/nyy194	Neurosurgery	2019	neuros%2Fnyy194.pdf
Are Multidimensional Pain Inventory, 2018	Are Multidimensional Pain Inventory Coping Strategy Profiles Associated with Long-Term Spinal Cord Stimulation Effectiveness?	observational study	mixed chronic pain	conventional / mixed / unspecified SCS	87	24	Pain durability; Function/HRQoL; Opioid-related outcomes; Revision/explantation/complications	Independent cohort	No		10.1093/pm/pnx106	Pain Medicine (United States)	2018	pm%2Fpnx106.pdf
Benefits pain perception ability, 2018	Benefits in pain perception, ability function and health-related quality of life in patients with failed back surgery syndrome undergoing spinal cord stimulation in a clinical practice setting	observational study	FBSS/PSPS	conventional / mixed / unspecified SCS	80	24	Pain durability; Function/HRQoL; Opioid-related outcomes; Revision/explantation/complications	Independent cohort	No		10.1186/s12955-018-0887-x	Health and Quality of Life Outcomes	2018	s12955-018-0887-x.pdf
Long Term Improvements Chronic, 2018	Long-Term Improvements in Chronic Axial Low Back Pain Patients Without Previous Spinal Surgery: A Cohort Analysis of 10-kHz High-Frequency Spinal Cord Stimulation over 36 Months	cohort study	chronic back and/or leg pain	10 kHz/high-frequency SCS	20	36	Pain durability; Function/HRQoL; Opioid-related outcomes; Revision/explantation/complications	SENZA-RCT (10 kHz SCS vs low-frequency, chronic back and leg pain)	No		10.1093/pm/pnx237	Pain Medicine (United States)	2018	pm%2Fpnx237.pdf
Effect Multicolumn Lead Spinal, 2017	Effect of Multicolumn Lead Spinal Cord Stimulation on Low Back Pain in Failed Back Surgery Patients: A Three-Year Follow-Up	case series / cohort	FBSS/PSPS	multicolumn lead SCS	62	36	Pain durability; Function/HRQoL; Opioid-related outcomes; Revision/explantation/complications	Independent cohort	No		10.1111/ner.12603	Neuromodulation	2017	1-s2.0-S109471592103350X-main.pdf
Long term Outcomes After, 2014	Long-term Outcomes After Replacement of Percutaneous Leads With Paddle Leads in a Retrospective Cohort of Patients With Spinal Cord Stimulation Systems	retrospective cohort	mixed chronic pain	paddle lead SCS	39	24	Pain durability; Function/HRQoL; Opioid-related outcomes; Revision/explantation/complications	Independent cohort	No		10.1227/NEU.0000000000000460	Neurosurgery	2014	neu.0000000000000460.pdf
Long Term Outcomes Spinal, 2011	Long-Term Outcomes of Spinal Cord Stimulation With Paddle Leads in the Treatment of Complex Regional Pain Syndrome and Failed Back Surgery Syndrome	observational study	CRPS	paddle lead SCS	126	48	Pain durability; Function/HRQoL; Opioid-related outcomes; Revision/explantation/complications	Independent cohort	No		10.1111/j.1525-1403.2011.00372.x	Neuromodulation	2011	1-s2.0-S1094715911603243-main.pdf
Spinal cord stimulation failed, 2010	Spinal cord stimulation for failed back surgery syndrome: Outcomes in a workers’ compensation setting	observational study	FBSS/PSPS	conventional / mixed / unspecified SCS	51	24	Pain durability; Function/HRQoL; Opioid-related outcomes; Revision/explantation/complications	Independent cohort	No		10.1016/j.pain.2009.08.014	Pain	2010	j.pain.2009.08.014.pdf
Electrical spinal cord stimulation, 2005	Electrical spinal cord stimulation in the long-term treatment of chronic painful diabetic neuropathy	observational study	painful diabetic neuropathy	conventional / mixed / unspecified SCS	15	84	Pain durability; Function/HRQoL; Revision/explantation/complications	Independent cohort	Possible related program		10.1111/j.1464-5491.2004.01410.x	Diabetic Medicine	2005	j.1464-5491.2004.01410.x.pdf
Spinal cord stimulation sympathetically, 2005	Spinal cord stimulation in sympathetically maintained complex regional pain syndrome type I with severe disability. A prospective clinical study	prospective cohort	CRPS	conventional / mixed / unspecified SCS	29	35.6	Pain durability; Function/HRQoL; Opioid-related outcomes; Revision/explantation/complications	Independent cohort	No		10.1016/j.ejpain.2004.09.003	European Journal of Pain	2005	j.ejpain.2004.09.003.pdf
Efficacy spinal cord stimulation, 2001	Efficacy of spinal cord stimulation: 10 years of experience in a pain centre in Belgium	case series / cohort	mixed chronic pain	conventional / mixed / unspecified SCS	395	120	Pain durability; Function/HRQoL; Opioid-related outcomes; Revision/explantation/complications	Independent cohort	No		10.1053/eujp.2001.0249	European Journal of Pain	2001	eujp.2001.0249.pdf
Prospective Outcome Evaluation Spinal, 1996	Prospective Outcome Evaluation of Spinal Cord Stimulation in Patients With Intractable Leg Pain	prospective cohort	intractable leg pain	conventional / mixed / unspecified SCS	40	24		Independent cohort	No			Spine	1996	00007632-199606010-00013.pdf
24 month Real World	24-month Real-World Study of Spinal Cord Stimulation in Failed Back Surgery Patients with Refractory Pain	cohort study	FBSS/PSPS	conventional / mixed / unspecified SCS	23	24	Pain durability; Function/HRQoL; Opioid-related outcomes; Revision/explantation/complications	Independent cohort	No				2021	2021;24;479-488.pdf
Analysis Components Pain Function	An Analysis of the Components of Pain, Function, and Health-Related Quality of Life in Patients with Failed Back Surgery Syndrome Treated with Spinal Cord Stimulation or Conventional Medical Management	observational study	FBSS/PSPS	conventional / mixed / unspecified SCS	30	24	Pain durability; Function/HRQoL; Opioid-related outcomes; Revision/explantation/complications	Independent cohort	No		10.1111/j.1525-1403.2009.00271.x		2009	1-s2.0-S1094715910600104-main.pdf
Burst spinal cord stimulation	Burst spinal cord stimulation can attenuate pain and its affective components in chronic pain patients with high psychological distress: results from the prospective, international TRIUMPH study	prospective cohort	mixed chronic pain	burst SCS	269	24	Pain durability; Function/HRQoL; Opioid-related outcomes	Independent cohort	No				2022	1-s2.0-S152994302100855X-main.pdf
Comparison 10 kHz High	Comparison of 10-kHz High-Frequency and Traditional Low-Frequency Spinal Cord Stimulation for the Treatment of Chronic Back and Leg Pain: 24-Month Results From a Multicenter, Randomized, Controlled Pivotal Trial	randomized controlled trial	chronic back and/or leg pain	10 kHz/high-frequency SCS	198	24	Pain durability; Function/HRQoL; Opioid-related outcomes	SENZA-RCT (10 kHz SCS vs low-frequency, chronic back and leg pain)	No				2016	neu-79-667.pdf
Effect spinal cord stimulation	Effect of spinal cord stimulation for chronic complex regional pain syndrome Type I: five-year final follow-up of patients in a randomized controlled trial	randomized controlled trial	CRPS	conventional / mixed / unspecified SCS	54	60	Pain durability; Function/HRQoL; Opioid-related outcomes; Revision/explantation/complications	Independent cohort	No				2008	JNS2F1082F0292.pdf
Long Term Outcome Patients	Long-Term Outcome of Patients Treated With Spinal Cord Stimulation for Therapeutically Refractory Failed Back Surgery Syndrome: A Real-World Study	cohort study	FBSS/PSPS	conventional / mixed / unspecified SCS	234	36	Pain durability; Function/HRQoL; Opioid-related outcomes; Revision/explantation/complications	Independent cohort	No		10.1016/j.jocn.2017.10.016		2017	1-s2.0-S0967586817316909-main.pdf
Long term efficacy high	Long-term efficacy of high-frequency (10 kHz) spinal cord stimulation for the treatment of painful diabetic neuropathy: 24-Month results of a randomized controlled trial Diabetes Research and Clinical Practice	randomized controlled trial	painful diabetic neuropathy	10 kHz/high-frequency SCS	113	24	Pain durability; Function/HRQoL; Opioid-related outcomes; Revision/explantation/complications	SENZA-PDN (10 kHz SCS, painful diabetic neuropathy)	Possible related program		10.1016/j.diabres.2023.110865		2023	1-s2.0-S0168822723006289-main.pdf
Prospective randomized controlled trial	Prospective randomized controlled trial of percutaneous versus laminectomy electrodes in failed back surgery syndrome	randomized controlled trial	FBSS/PSPS	conventional / mixed / unspecified SCS	24	34.8	Pain durability; Function/HRQoL; Revision/explantation/complications	Independent cohort	No		10.1227/01.NEU.0000180030.00167.b9		2005	north2005.pdf
Real world outcomes spinal	Real-world outcomes in spinal cord stimulation: predictors of reported effect and explantation using a comprehensive registry-based approach	registry study	mixed chronic pain	conventional / mixed / unspecified SCS	259	60	Pain durability; Function/HRQoL; Opioid-related outcomes; Revision/explantation/complications	Independent cohort	No				2023	painreports-8-e1107.pdf
Severity Neuropathy Is Associated	Severity of Neuropathy Is Associated With Long-Term Spinal Cord Stimulation Outcome in Painful Diabetic Peripheral Neuropathy: Five-Year Follow-up of a Prospective Two-Center Clinical Trial	randomized controlled trial	mixed chronic pain	conventional / mixed / unspecified SCS	48	60	Pain durability; Function/HRQoL; Revision/explantation/complications	Independent cohort	No				2017	vanBeekGeurtsetal.diabcare2017-0983.full.pdf
Spinal Cord Stimulation Treatment	Spinal Cord Stimulation for the Treatment of Chronic Pain in Patients with Lumbar Spinal Stenosis	observational study	mixed chronic pain	conventional / mixed / unspecified SCS	28	120	Pain durability; Function/HRQoL; Opioid-related outcomes; Revision/explantation/complications	Independent cohort	No		10.1111/j.1525-1403.2010.00289.x		2010	1-s2.0-S1094715910600943-main.pdf
Spinal Cord Stimulation Treatment	Spinal Cord Stimulation for the Treatment of Refractory Unilateral Limb Pain Syndromes	observational study	refractory limb pain	conventional / mixed / unspecified SCS	75	24	Pain durability; Revision/explantation/complications	Independent cohort	No				2003	000075107.pdf
Spinal Cord Stimulation versus	Spinal Cord Stimulation versus Repeated Lumbosacral Spine Surgery for Chronic Pain: A Randomized, Controlled Trial	randomized controlled trial	mixed chronic pain	conventional / mixed / unspecified SCS	50	36	Pain durability; Function/HRQoL; Opioid-related outcomes; Revision/explantation/complications	Independent cohort	No		10.1227/01.NEU.0000144839.65524.E0		2005	01.NEU.0000144839.65524.E0.pdf
Spinal Cord Stimulation 20	Spinal Cord Stimulation: A 20-Year Retrospective Analysis in 260 Patients	retrospective cohort	mixed chronic pain	conventional / mixed / unspecified SCS	98	240	Pain durability; Opioid-related outcomes; Revision/explantation/complications	Independent cohort	No				2010	1-s2.0-S1094715910600426-main.pdf
Spinal cord stimulation complex	Spinal cord stimulation in complex regional pain syndrome: cervical and lumbar devices are comparably effective	observational study	CRPS	conventional / mixed / unspecified SCS	23	108	Pain durability; Function/HRQoL; Opioid-related outcomes; Revision/explantation/complications	Independent cohort	No				2009	1-s2.0-S0007091217361482-main.pdf
Spinal cord stimulation 8	Spinal cord stimulation with 8-pole and dual-electrode systems as minimally invasive therapy in postdiscotomy and postfusion syndrome: prospective results in 34 patients	prospective cohort	FBSS/PSPS	conventional / mixed / unspecified SCS	34	24	Pain durability; Function/HRQoL; Opioid-related outcomes; Revision/explantation/complications	Independent cohort	No				2003	s-2002-36041.pdf
Effects Spinal Cord Stimulation	The Effects of Spinal Cord Stimulation in Neuropathic Pain Are Sustained: A 24-Month Follow-Up of the PROCESS Trial	observational study	mixed chronic pain	conventional / mixed / unspecified SCS	100	36	Pain durability; Function/HRQoL; Opioid-related outcomes; Revision/explantation/complications	Independent cohort	No				2008	01.neu.0000325731.46702.d9.pdf
Use spinal cord stimulation	Use of spinal cord stimulation in patients with chronic intractable pain: our experience	case series / cohort	mixed chronic pain	conventional / mixed / unspecified SCS	31	24	Pain durability; Function/HRQoL; Opioid-related outcomes; Revision/explantation/complications	Independent cohort	No				2002	nota1.pdf

## Sheet: S4_Mixed_Chronic_Pain
Long-Term Effectiveness of Spinal Cord Stimulation Beyond 24 Months: A PRISMA-ScR–Informed Scoping Review
Supplementary Table S4. Internal composition of the mixed chronic pain category where report-level detail permitted.
Mixed chronic pain subgroup	Typical wording used in original reports	Interpretive note
Spinal pain-dominant mixed cohorts	“chronic back and leg pain”, “failed back surgery syndrome and related neuropathic pain”, “mixed spinal pain”	Likely enriched for post-surgical spinal pain populations
Mixed neuropathic pain cohorts	“neuropathic pain”, “refractory neuropathic syndromes”, “mixed neuropathic pain”	Limited indication specificity
CRPS-enriched mixed cohorts	“CRPS and other neuropathic pain conditions”	CRPS not always separable analytically
Other mixed chronic pain cohorts	“chronic intractable pain”, “mixed chronic pain”, “varied refractory pain syndromes”	Heterogeneous and difficult to compare across studies
Insufficiently specified mixed cohorts	Non-specific mixed pain labels without clear subgroup composition	Lowest interpretability
Footnote	Subclassification was performed only where sufficient report-level detail was available; therefore, subgroup descriptions should be interpreted as descriptive rather than exhaustive.

## Sheet: S5_Opioid_Reporting
Long-Term Effectiveness of Spinal Cord Stimulation Beyond 24 Months: A PRISMA-ScR–Informed Scoping Review
Supplementary Table S5. Formats of opioid-outcome reporting across included reports (n = 55 reports addressing opioid outcomes).
Opioid-reporting format	Frequency descriptor	Definition / example	Interpretable quantitatively	Reports, n	Reports, %
Formal quantified metric (e.g., MEDD/MME)	Minority	Explicit numerical opioid burden reported with a standardized metric	Yes	10	18.2
Structured medication reduction outcome	Occasional	Reduction in prescribed opioid dose reported numerically but without formal MEDD/MME conversion	Partly	9	16.4
Binary cessation/discontinuation	Occasional	Opioid use reported as stopped/not stopped or discontinued/not discontinued	Limited	8	14.5
Qualitative reduction only	Common	Narrative statements such as 'reduced opioid use' or 'decreased medication burden' without numeric detail	No	16	29.1
Mentioned but not analyzable	Common	Opioids discussed but not reported in extractable outcome format	No	12	21.8
Note:	Report counts are approximate and based on charting-level assessment of opioid-reporting format; some reports employed more than one format across outcome timepoints. Total n = 55 reports that addressed opioid-related outcomes in any format. Reports not addressing opioid outcomes (n = 10) are excluded from this table. Percentages are rounded to the nearest integer.
